# Supplementary material for: Cancer-Associated Fibroblasts in a 3D Engineered Tissue Model Induce Tumor-like Matrix Stiffening and EMT Transition
Source: Cancers (Basel). 2022 Aug 5;14(15):3810. doi: 10.3390/cancers14153810 (PMC9367573; doi:10.3390/cancers14153810)
Supplement: Supplementary file 1 [file cancers-14-03810-s001.zip]

Archive with 1 entries (1 files):
- cancers-1830901-supplementary.pdf
